# Supplementary material for: Ginger-Derived 3HDT Exerts Antiproliferative Effects on Breast Cancer Cells by Apoptosis and DNA Damage
Source: Int J Mol Sci. 2023 Mar 17;24(6):5741. doi: 10.3390/ijms24065741 (PMC10054677; doi:10.3390/ijms24065741)
Supplement: Supplementary file 1 [file ijms-24-05741-s001.zip]

Archive with 1 entries (1 files):
- ijms-2278317-supplementary.pdf
